# Supplementary material for: Diversity and potential plant growth promoting capacity of seed endophytic bacteria of the holoparasite Cistanche phelypaea (Orobanchaceae)
Source: Sci Rep. 2023 Jul 22;13:11835. doi: 10.1038/s41598-023-38899-9 (PMC10363106; doi:10.1038/s41598-023-38899-9)
Supplement: Supplementary file 2 — Supplementary Table S1. [file 41598_2023_38899_MOESM2_ESM.xlsx]

## Sheet: Arkusz1
Diversity and potential plant growth promoting capacity of seed endophytic bacteria of the holoparasite Cistanche phelypaea (Orobanchaceae)
Kristine Petrosyan, Sofie Thijs, Renata Piwowarczyk, Karolina Ruraż, Wiesław Kaca and Jaco Vangronsveld
Supplementary Table S1. In vitro tests of the isolated endophytic bacterial strains of seeds of Cistanche phelypaea, their taxonomy and GenBank accession numbers
GenBank accession	Sample name	Reference species in GenBank	Strain	Genera	Families	Orders	Class	IAA	Sid	OA	ACCD	Salt tolerance
SAMN35676014	CPSER1	Plantibacter cousiniae	VMK Ac-1787	Plantibacter	Microbacteriaceae	Micrococcales	Actinomycetes	NG	NG	Positive	NG	Positive
SAMN35676015	CPSER2	Micromonosporaceae bacterium	231703	Unclassified	Micromonosporaceae	Micromonosporales	Actinomycetes	NG	Positive	NG	NG	Positive
SAMN35676016	CPSER3	Micromonospora (unclassified)	-	Micromonospora	Micromonosporaceae	Micromonosporales	Actinomycetes	NG	NG	NG	NG	Positive
SAMN35676017	CPSER4	Micromonospora sp/Jishengella sp.	LAN12	Micromonospora	Micromonosporaceae	Micromonosporales	Actinomycetes	Positive	Positive	Positive +++	NG	Positive
SAMN35676018	CPSER5	Micromonospora sp (unclassified)	TRM97356	Micromonospora	Micromonosporaceae	Micromonosporales	Actinomycetes	Positive	Positive	Positive	Positive	Positive
SAMN35676019	CPSER6	Micromonospora noduli	PSH11	Micromonospora	Micromonosporaceae	Micromonosporales	Actinomycetes	Positive	Positive	Positive	Positive+++	Positive
SAMN35676020	CPSER7	Micromonospora endolithica	230091	Micromonospora	Micromonosporaceae	Micromonosporales	Actinomycetes	Positive	Positive	Positive	Positive+++	Positive
SAMN35676021	CPSER8	Brevibacterium sp	A19	Brevibacterium	Brevibacteriaceae	Micrococcales	Actinomycetes	NG	NG	NG	NG	Positive
SAMN35676022	CPSER9	Bacillus pumilus	ZFSH2	Bacillus	Bacillaceae	Bacillales	Bacilli	NG	NG	NG	NG	Positive
SAMN35676023	CPSER10	Paenibacillus xylanexedens	(T)	Paenibacillus	Paenibacillaceae	Bacillales	Bacilli	Positive	NG	Positive	Positive	Positive
SAMN35676024	CPSER11	Bacillus safensis	kisepa128	Bacillus	Bacillaceae	Bacillales	Bacilli	NG	NG	Positive+++	NG	Positive
SAMN35676025	CPSER12	Paenibacillus sp	XJY-2	Paenibacillus	Paenibacillaceae	Bacillales	Bacilli	Positive	NG	Positive	NG	Positive
SAMN35676026	CPSER13	Ralstonia pickettii	12D	Ralstonia	Burkholderiaceae	Burkholderiales	Betaproteobacteria	Positive	Positive	NG	NG	Positive
SAMN35676027	CPSER14	Sphingomonas sp	503	Sphingomonas	Sphingomonadaceae	Sphingomonadales	Alphaproteobacteria	NG	NG	NG	Positive	Positive
SAMN35676028	CPSER15	Ralstonia sp	B65	Ralstonia	Burkholderiaceae	Burkholderiales	Betaproteobacteria	Positive	Positive	NG	Positive	Positive
SAMN35676029	CPSER16	Sphingomonas melonis	(T)	Sphingomonas	Sphingomonadaceae	Sphingomonadales	Alphaproteobacteria	NG	Positive	NG	Positive	Positive
SAMN35676030	CPSER17	Ralstonia sp	PZG_S17	Ralstonia	Burkholderiaceae	Burkholderiales	Betaproteobacteria	Positive	Positive	NG	Positive	Positive
SAMN35676031	CPSER18	Bacillus zhangzhouensis	Y107	Bacillus	Bacillaceae	Bacillales	Bacilli	Positive	Positive	NG	Positive	Positive
SAMN35676032	CPSER19	Paenibacillus sp	37	Paenibacillus	Paenibacillaceae	Bacillales	Bacilli	Positive	Positive	NG	Positive	Positive
SAMN35676033	CPSER20	Janibacter indicus	-	Janibacter	Intrasporangiaceae	Micrococcales	Actinomycetes	NG	NG	NG	NG	Positive
SAMN35676034	CPSER21	Bacillus safensis	KTT-12	Bacillus	Bacillaceae	Bacillales	Bacilli	Positive+++	Positive	Positive	Positive	Positive
SAMN35676035	CPSER22	Bacterium	N11.19	unclassified Bacteria	unclassified Bacteria	unclassified Bacteria	unclassified Bacteria	NG	NG	Positive	NG	Positive
SAMN35676036	CPSER23	Microvirga sp	HBU67558	Microvirga	Methylobacteriaceae	Hyphomicrobiales	Alphaproteobacteria	Positive	NG	NG	Positive	Positive
SAMN35676037	CPSER24	Peribacillus simplex	BA2H3	Peribacillus	Bacillaceae	Bacillales	Bacilli	NG	NG	Positive+++	NG	Positive
SAMN35676038	CPSER25	bacterium	CPSER25	unclassified Bacteria	unclassified Bacteria	unclassified Bacteria	unclassified Bacteria	Positive	NG	Positive+++	NG	Positive
SAMN35676039	CPSER26	Micromonospora sp	CNS-636_SD06	Micromonospora	Micromonosporaceae	Micromonosporales	Actinomycetes	NG	NG	Positive	NG	Positive
SAMN35676040	CPSER27	Ralstonia mannitolilytica	-	Ralstonia	Burkholderiaceae	Burkholderiales	Betaproteobacteria	Positive	Positive	NG	NG	Positive
SAMN35676041	CPSER28	Ralstonia sp	APF11	Ralstonia	Burkholderiaceae	Burkholderiales	Betaproteobacteria	Positive	Positive	NG	NG	Positive
SAMN35676042	CPSER29	Micromoospora coelulea	DSM 43143	Micromonospora	Micromonosporaceae	Micromonosporales	Actinomycetes	Positive	Positive	Positive	NG	Positive
SAMN35676043	CPSER30	Bacillus zhangzhouensis	WHW116	Bacillus	Bacillaceae	Bacillales	Bacilli	Positive	NG	Positive	Positive+++	Positive
SAMN35676044	CPSER31	Bacillus pumilus	c10	Bacillus	Bacillaceae	Bacillales	Bacilli	Positive	NG	Positive	Positive+++	Positive
SAMN35676045	CPSER32	Peribacillus simplex	-	Peribacillus	Bacillaceae	Bacillales	Bacilli	Positive	Positive	NG	NG	Positive
SAMN35676046	CPSER33	Bacillus pumilus	B.C1	Bacillus	Bacillaceae	Bacillales	Bacilli	Positive	Positive	Positive	Positive+++	Positive
SAMN35676047	CPSER34	Bacillus pumilus	NV08	Bacillus	Bacillaceae	Bacillales	Bacilli	NG	NG	NG	NG	Positive
SAMN35676048	CPSER35	Ralstonia sp	CPSER35	Ralstonia	Burkholderiaceae	Burkholderiales	Betaproteobacteria	NG	Positive	Positive	NG	Positive
SAMN35676049	CPSER36	Bacillus sp (in: Bacteria)	201709CJKOP-84	Bacillus	Bacillaceae	Bacillales	Bacilli	NG	NG	NG	NG	Positive
SAMN35676050	CPSEM1	Bacillus safensis	KMF402	Bacillus	Bacillaceae	Bacillales	Bacilli	Positive++	NG	Positive	NG	Positive
SAMN35676051	CPSEM2	Bacillus pumilus	AY373359	Bacillus	Bacillaceae	Bacillales	Bacilli	Positive	Positive	Positive	NG	Positive
SAMN35676052	CPSEM3	Bacillus sp (in: firmicutes)	45	Bacillus	Bacillaceae	Bacillales	Bacilli	Positive++	NG	NG	Positive++	Positive
SAMN35676053	CPSEM4	Bacillus mycoides	2861	Bacillus	Bacillaceae	Bacillales	Bacilli	Positive++	Positive	Positive	NG	Positive
SAMN35676054	CPSEM5	prokaryote coculture	219; LMG 20238; AJ316309	Peribacillus	Bacillaceae	Bacillales	Bacilli	Positive	NG	Positive	Positive	Positive
SAMN35676055	CPSEM6	Bacillus thuringiensis	AKS-7	Bacillus	Bacillaceae	Bacillales	Bacilli	NG	NG	Positive	NG	Positive
SAMN35676056	CPSEM7	Bacillus toyonensis	111_3	Bacillus	Bacillaceae	Bacillales	Bacilli	Positive	NG	Positive	Positive	Positive
SAMN35676057	CPSEM8	Bacillus simplex	HBUM207125; LMG 21002; AJ628745	Bacillus	Bacillaceae	Bacillales	Bacilli	Positive++	NG	NG	NG	Positive
SAMN35676058	CPSEM9	Bacillus mycoides	-	Bacillus	Bacillaceae	Bacillales	Bacilli	Positive	NG	Positive	NG	Positive
SAMN35676059	CPSEM10	Peribacillus simplex	WH6	Peribacillus	Bacillaceae	Bacillales	Bacilli	Positive	NG	Positive	NG	Positive
SAMN35676060	CPSEM11	Peribacillus frigoritolerans	LC22	Peribacillus	Bacillaceae	Bacillales	Bacilli	Positive	NG	Positive	NG	Positive
SAMN35676061	CPSEM12	Bacillus mycoides	G1	Bacillus	Bacillaceae	Bacillales	Bacilli	Positive	NG	Positive	NG	Positive
SAMN35676062	CPSEM13	Bacillus sp (in: firmicutes)	CPSEM13	Bacillus	Bacillaceae	Bacillales	Bacilli	NG	NG	Positive	NG	Positive
SAMN35676063	CPSEM14	Bacillus cereus	S4	Bacillus	Bacillaceae	Bacillales	Bacilli	NG	NG	NG	Positive	Positive
SAMN35676064	CPSEM15	Bacillus wiedmannii	LN15	Bacillus	Bacillaceae	Bacillales	Bacilli	NG	Positive	Positive	NG	Positive
SAMN35676065	CPSEM16	Paenibacillus amylolyticus	AM255	Paenibacillus	Paenibacillaceae	Bacillales	Bacilli	NG	NG	NG	NG	Positive
SAMN35676066	CPSEM17	Bacillus mycoides	PAMC 29541	Bacillus	Bacillaceae	Bacillales	Bacilli	Positive++	NG	NG	NG	Positive
SAMN35676067	CPSEM18	Bacillus sp(in: firmicutes)	LS15-K4	Bacillus	Bacillaceae	Bacillales	Bacilli	NG	NG	Positive	NG	Positive
SAMN35676068	CPSEM19	Bacillus pseudomycoides	KUBOTAB2	Bacillus	Bacillaceae	Bacillales	Bacilli	Positive	NG	Positive	NG	Positive
SAMN35676069	CPSEM20	Bacillus sp (in: firmicutes)	ITCr39	Bacillus	Bacillaceae	Bacillales	Bacilli	Positive	NG	Positive	NG	Positive
SAMN35676070	CPSEM21	Peribacillus frigoritolerans	219	Peribacillus	Bacillaceae	Bacillales	Bacilli	Positive	NG	Positive	NG	Positive
SAMN35676071	CPSEM22	Peribacillus simplex	QT421	Peribacillus	Bacillaceae	Bacillales	Bacilli	Positive	NG	Positive	NG	Positive
SAMN35676072	CPSEM23	Bacillus mycoides	PAMC 29538	Bacillus	Bacillaceae	Bacillales	Bacilli	Positive	NG	NG	NG	Positive
SAMN35676073	CPSEM24	Bacillus paralicheniformis	AB330	Bacillus	Bacillaceae	Bacillales	Bacilli	Positive	NG	Positive	NG	Positive
SAMN35676074	CPSEM25	Stenotrophomonas maltophilia	RB80	Stenotrophomonas	Xanthomonadaceae	Xanthomonadales	Gammaproteobacteria	NG	Positive	Positive	NG	Positive
MW048514	CP_4	Bacillus sp (in: firmicutes)	CPE 4	Bacillus	Bacillaceae	Bacillales	Bacilli	Positive	NG	NG	Positive	Positive
MW048515	CP_12	Paenibacillus taichungensis	CPE12	Paenibacillus	Paenibacillaceae	Bacillales	Bacilli	Positive	NG	NG	NG	Positive
									NG- negative response
